# Supplementary material for: The Specific Pathogenicity Pattern of the Different CRB1 Isoforms Conditions Clinical Severity in Inherited Retinal Dystrophies
Source: Int J Mol Sci. 2025 Nov 28;26(23):11551. doi: 10.3390/ijms262311551 (PMC12692272; doi:10.3390/ijms262311551)
Supplement: Supplementary file 1 [file ijms-26-11551-s001.zip]

Archive with 1 entries (1 files):
- ijms-3974238-supplementary.pdf
